# Supplementary material for: Competition from sea to mountain: Interactions and aggregation in low‐diversity monogenean and endohelminth communities in twospot livebearer Pseudoxiphophorus bimaculatus (Teleostei: Poeciliidae) populations in a neotropical river
Source: Ecol Evol. 2020 Aug 12;10(17):9115–31. doi: 10.1002/ece3.6557 (PMC7487236; doi:10.1002/ece3.6557)
Supplement: Supplementary file 1 — Appendix S1 [file ECE3-10-9115-s001.xlsx]

## Sheet: SALGADO-MALDONADO et al.
Appendix
	Table S1. Parameters of Pseudoxiphophorus bimaculatus and helminth communities sampled in 2016 from 11 localities along the La Antigua river, Veracruz, Mexico.
					Pixquiac	Xico	Agua Bendita	Teocelo	Baxtla	Jalcomulco	Apazapan	Río Pescados	El Carrizal	Pte Nacional	Antigua Presa
				No. of hosts examined	20	20	19	20	20	20	20	20	20	21	20
				Host mean total length ± Sd	53.1±20	50±13	61.3±9.4	59.9±10	59.9±17	56.1±9.0	44.6±7.8	55.4±11	49.3±9.3	52.5±10	38.8±9.0
				Host mean standard length ±Sd	43.9±18	40.9±12	50.1±9.0	50.2±9.9	51.3±17	45.9±7.6	35.9±7.2	45.4±9.3	40.2±8.5	43.5±9.9	31.2±8.0
				Total helminth species SO	5	4	8	7	8	14	10	5	8	6	5
				Monogeneans SO	4	2	4	4	4	4	1	4	5	4	2
				Endohelminth SO	1	2	3	3	2	4	3	0	0	0	0
				Metacercariae and nematode larvae SO	0	0	1	0	2	6	6	1	3	2	3
				Total no. of individual monogeneans	50	15	140	284	372	62	50	26	15	16	18
				Total no. of individual endohelminths	1	19	69	42	33	188	33	0	0	0	0
				Total no. of individual metacercariae and larvae	0	0	1	0	4	871	17	1	44	2	34
				Total no. of individual helminths (all)	51	34	210	326	409	1121	100	27	59	18	52
				Mean number of species of monogeneans per host	1.2±0.7	0.5±0.8	1.2±0.8	2.2±1.2	2.4±1.0	1±0.9	0.7±0.5	0.9±1.0	0.6±0.6	0.6±0.7	0.3±0.5
				Mean number of species of endohelminths per host	0.1±0.2	0.3±0.57	1.36±0.89	0.8±0.9	0.35±0.48	1.55±1.05	1.0±0.64	0	0	0	0
				Maximum number of species of monogeneans per host	2	2	3	4	4	3	1	3	2	2	1
				Maximum number of species of endohelminths per host	1	2	3	3	1	4	2	0	0	0	0
				Mean number of individual monogeneans per host (with double zeros included)	2.5±2.2	0.8±1.3	7.4±7.0	14±12	18.6±23	3.1±4.1	2.5±3.4	1.3±1.4	0.8±1.0	0.76±0.99	0.9±1.7
				Mean number of individual monogeneans per host (without double zeros)	3.1±2.0	2.14±1.46	8.2±6.65	14.94±11.42	18.6±23	4.42±4.29	3.8±3.6	2.1±1.19	1.5±0.84	1.45±0.93	3.0±1.78
				Mean number of individual endohelminths per host (with double zeros included)	0.1±0.2	2.7±2.3	3.63±3.93	2.1±2.4	1.65±3.0	9.4±9.8	1.65±1.34	___	0	0	___
				Mean number of individual endohelminths per host (without double zeros)	1.0±0	3.8±3.4	4.05±3.94	3.8±2.0	4.7±3.4	10.44±9.82	2.06±1.18	___	0	0	___
				Maximum number of individual monogeneans per host	7	5	28	41	91	17	14	4	3	4	6
				Maximum number of individual endohelminths per host	1	8	13	8	10	32	5	___	0	0	0
				Range min - max of values of J of monogeneans in component community	0 - 1.68	- 0 / 3.4	- 0.79 / 0.9	0.5 - 2.1	- 0.02 / 2.8	- 0.7 / 2.2	1.5	- 0.53 / 0.8	- 0.53 / 5.9	- 1 / 4.2	0 / 2.8
				Mean value of J of monogeneans in component community	0.8±0.7	1.1±2.0	-0.28 ± 0.80	1.3±0.7	1.4±1.2	0.4±1.2	1.5	0.5±0.7	1.1±2.7	1.4±2.2	1.4±1.9
				Range min - max of values of J of endohelminths in component community	0	4.4 / 10	0.3 / 3.7	1.7 / 3.9	1.8 / 3.8	0.7 / 6.1	0.02 / 4.0	___	___	___	___
				Mean value of J of endohelminths in component community	0	7.2±4.0	1.4±1.9	2.6±1.2	2.8±1.4	3.1±2.3	1.83±1.99	___	___	____	___
				Mean value of J of all helminths in component community	0.61±0.69	3.5±4.1	0.44±1.55	1.82±1.1	3.08±4.33	2.84±3.33	3.77±4.29	- 0.53 / 0.8	6.34±7.62	0.97±1.81	1.18±1.30
				Range min - max of values of C1,2 of monogeneans in component community	- 0.24 / 0.11	0.05	- 0.24 / - 0.03	- 0.03 / 0.24	- 0.15 / 0.09	- 0.16 / 0	___	- 0.24 / 0	- 0.25 / 0	- 0.24 / 0.11	-0.138
				Mean values of C1,2 of monogeneans in component community	- 0.09±0.1	0.05	- 0.10±0.08	0.08±0.10	- 0.01±0.11	- 0.06±0.06	___	- 0.13±0.09	- 0.18±0.08	- 0.15±0.13	-0.138
				Range min - max of values of C1,2 of endohelminths in component community	___	0.15	- 0.3 / 0.13	- 0.21 / - 0.13	-0.24	- 0.21 / 0.04	- 0.17 / - 0.09	___	___	___	____
				Mean values of C1,2 of endohelminths in component community	___	0.15	- 0.04±0.22	- 0.16±0.04	-0.24	- 0.07±0.09	- 0.13±0.03	___	___	___	____
				Mean values of C1,2 of all helminths in component community	- 0.09±0.1	0.10±0.07	- 0.08±0.13	0.001±0.15	- 0.04±0.13	- 0.08±0.11	-0.14±0.03	- 0.13±0.09	- 0.18±0.08	-0.15±0.10	- 0.100±0.05
				Range min - max of values of A1,2 of monogeneans in the component community	1.88 - 8.51	3.79	0.08 / 0.99	2.20 / 7.08	1.87 / 13.30	0.29 / 5.29	___	1.20 / 9.01	0.61 / 14.06	0.61 / 12.50	5.121
				Mean values of A1,2 of monogeneans in the component community	4.05±2.59	3.79	0.42±0.36	4.38±1.69	6.20±4.32	2.07±2.0	___	3.50±3.19	5.48±5.37	5.79±5.06	5.121
				Range min - max of values of A1,2 of endohelminths in the component community	___	44.68	1.57 / 12.67	13.12 / 19.87	23.87	7.89 / 32.41	3.45 / 18.32	___	___	___	___
				Mean values of A1,2 of endohelminths in the component community	___	44.68	6.27±5.74	16.97±3.47	23.87	17.31±9.72	9.35±7.89	___	___	___	___
				Mean values of A1,2 of all helminths in the component community	4.05±2.59	24.24±28.91	2.37±4.10	8.58±6.66	8.72±7.75	10.13±13.59	9.20±6.45	3.50±3.19	5.48±5.37	4.9±4.4	7.68±5.17
				Berger - Parker index value of monogeneans in component community	0.46	0.53	0.93	0.52	0.72	0.83	1	0.46	0.4	0.37	0.94
				Dominant species (only monogeneans)	Gyro sp.	Gyro sp.	U. vaginoc	U. vaginoc	U. vaginoc	U. vaginoc	U. vaginoc	Gyro sp.	G. xalapensis	U. vaginoc	U. vaginoc
				Berger - Parker index value of endohelminths in component community	1	0.89	0.52	0.69	0.87	0.46	0.51	___	0.88	___	___
				Dominant species (only endohelminths)	P. heteran	P. inecoli	F. moraveci	P. inecoli	P. inecoli	P. heteran	F. moraveci	___	Centrocestus	___	___
				Berger - Parker index value of all helminths in component community	0.45	0.5	0.62	0.46	0.66	0.66	0.5	0.44	0.64	0.33	0.32
				Dominant species all helminths)	Gyro sp.	P. inecoli	U. vaginoc	U. vaginoc	U. vaginoc	Centrocestus	U. vaginoc	Gyro sp.	Centrocestus	U. vaginoc	U. vaginoc / Contra
				Mean Bray Curtis index value of infracommunities of Monogeneans in the component community	0.31±0.32	0.55±0.37	0.62±0.21	0.41±0.24	0.40±0.27	0.35±0.31		0.29±0.31	0.21±0.37	0.22±0.35	0.48±0.38
				Mean Bray Curtis index value of infracommunities of endohelminths in the component community		0.46±0.27	0.43±0.30	0.37±0.28	0.36±0.43	0.30±0.30	0.38±0.34
